# Supplementary material for: Key factors behind various specific phobia subtypes
Source: Sci Rep. 2023 Dec 14;13:22281. doi: 10.1038/s41598-023-49691-0 (PMC10721914; doi:10.1038/s41598-023-49691-0)
Supplement: Supplementary file 1 — Supplementary Table 1. [file 41598_2023_49691_MOESM1_ESM.xlsx]

## Sheet: FEAR
Supplementary material 1 – Results of the general linear models analyzing the effect of various sociodemographic characteristics, emotion regulation strategies, and psychometric test results on the five subtypes of specific phobias measured by the Specific Phobia Questionnaire in terms of the level of fear they cause. CERQ = Cognitive Emotion Regulation Questionnaire, DSC = Desirability of Contro…
Animals									Environemntal									Situational									Blood-Injection-Injury									Other
MODEL 1		95% CI									95% CI									95% CI									95% CI									95% CI
Names	Estimate	Lower	Upper	β	df	t	p			Estimate	Lower	Upper	β	df	t	p			Estimate	Lower	Upper	β	df	t	p			Estimate	Lower	Upper	β	df	t	p			Estimate	Lower	Upper	β	df	t	p
Age	-0.00614	-0.01036	-0.00191	-0.1745	391	-2.856	0.005			-0.00396	-0.00829	3.61e-4	-0.1137	391	-1.802	0.072			-0.00451	-0.00863	-3.80e−4	-0.1313	391	-2.147	0.032			-0.00743	-0.0123	-0.00253	-0.1853	391	-2.982	0.003			-0.00776	-0.01365	-0.00187	-0.1601	391	-2.591	0.010
Gender	0.16563	0.08509	0.24617	0.1989	391	4.043	< .001			0.08060	-0.00182	0.1630	0.0977	391	1.923	0.055			0.16632	0.08766	0.24499	0.2047	391	4.157	< .001			0.12033	0.0270	0.21367	0.1269	391	2.535	0.012			0.11629	0.00405	0.22854	0.1014	391	2.037	0.042
Education	-0.00730	-0.04708	0.03248	-0.0191	391	-0.361	0.718			-0.00712	-0.04783	0.0336	-0.0188	391	-0.344	0.731			-0.02153	-0.06039	0.01733	-0.0578	391	-1.089	0.277			0.01307	-0.0330	0.05917	0.0301	391	0.557	0.578			-0.06446	-0.11990	-0.00902	-0.1226	391	-2.286	0.023
Marital status	0.04197	-0.00475	0.08869	0.1018	391	1.766	0.078			0.03254	-0.01527	0.0803	0.0797	391	1.338	0.182			0.01385	-0.03178	0.05948	0.0344	391	0.597	0.551			0.03390	-0.0202	0.08804	0.0722	391	1.231	0.219			0.06131	-0.00380	0.12642	0.1080	391	1.851	0.065
Marihuana	-0.03615	-0.09344	0.02115	-0.0719	391	-1.240	0.216			-0.04601	-0.10464	0.0126	-0.0924	391	-1.543	0.124			-0.04966	-0.10562	0.00630	-0.1012	391	-1.745	0.082			-0.08511	-0.1515	-0.01871	-0.1486	391	-2.520	0.012			-0.13206	-0.21190	-0.05221	-0.1907	391	-3.252	0.001
Alcohol	-0.03078	-0.07363	0.01207	-0.0707	391	-1.412	0.159			-0.05405	-0.09790	-0.0102	-0.1254	391	-2.423	0.016			-0.04691	-0.08877	-0.00506	-0.1105	391	-2.204	0.028			-0.03841	-0.0881	0.01124	-0.0775	391	-1.521	0.129			-0.06136	-0.12107	-0.00164	-0.1023	391	-2.020	0.044
Smoking	0.01135	-0.01924	0.04194	0.0391	391	0.730	0.466			0.01619	-0.01512	0.0475	0.0563	391	1.017	0.310			-0.00596	-0.03583	0.02392	-0.0210	391	-0.392	0.695			-0.01498	-0.0504	0.02047	-0.0453	391	-0.831	0.407			0.00688	-0.03575	0.04951	0.0172	391	0.317	0.751
Substance other	-0.11562	-0.24504	0.01379	-0.0963	391	-1.757	0.080			-0.05364	-0.18608	0.0788	-0.0451	391	-0.796	0.426			0.01637	-0.11003	0.14278	0.0140	391	0.255	0.799			0.03715	-0.1128	0.18712	0.0272	391	0.487	0.627			0.15167	-0.02868	0.33203	0.0917	391	1.653	0.099
Addiction diagnosis	0.01534	-0.12697	0.15764	0.0106	391	0.212	0.832			0.08048	-0.06514	0.2261	0.0559	391	1.087	0.278			0.08264	-0.05636	0.22163	0.0583	391	1.169	0.243			0.10063	-0.0643	0.26553	0.0608	391	1.200	0.231			0.10558	-0.09274	0.30390	0.0528	391	1.047	0.296
Depression diagnosis	0.05522	8.80e-4	0.10956	0.0985	391	1.998	0.046			0.03186	-0.02374	0.0875	0.0574	391	1.127	0.261			0.04904	-0.00403	0.10212	0.0896	391	1.817	0.070			0.00849	-0.0545	0.07146	0.0133	391	0.265	0.791			0.04375	-0.03198	0.11948	0.0566	391	1.136	0.257
Chronic deaseas	0.03518	0.00380	0.06656	0.1071	391	2.204	0.028			0.01780	-0.01431	0.0499	0.0547	391	1.090	0.276			0.02648	-0.00417	0.05713	0.0826	391	1.699	0.090			0.01116	-0.0252	0.04753	0.0298	391	0.603	0.547			0.03770	-0.00603	0.08143	0.0833	391	1.695	0.091
Violent experience	0.00803	-0.02761	0.04367	0.0244	391	0.443	0.658			0.00944	-0.02703	0.0459	0.0290	391	0.509	0.611			0.01016	-0.02465	0.04497	0.0317	391	0.574	0.567			-0.02173	-0.0630	0.01957	-0.0581	391	-1.034	0.302			-0.00558	-0.05525	0.04409	-0.0123	391	-0.221	0.825
Traumatic experience	0.02931	-0.00535	0.06397	0.0892	391	1.662	0.097			0.03537	-1.03e−4	0.0708	0.1087	391	1.960	0.051			0.03515	0.00129	0.06900	0.1097	391	2.041	0.042			0.02867	-0.0115	0.06884	0.0766	391	1.403	0.161			0.03662	-0.01169	0.08492	0.0809	391	1.490	0.137
Witnessed traumatic or violent experience	-0.02719	-0.06351	0.00913	-0.0828	391	-1.472	0.142			-0.01436	-0.05152	0.0228	-0.0441	391	-0.760	0.448			-0.03123	-0.06670	0.00425	-0.0974	391	-1.731	0.084			-0.03840	-0.0805	0.00369	-0.1026	391	-1.794	0.074			-0.01189	-0.06251	0.03872	-0.0263	391	-0.462	0.644
F(14,405)=4.22, p<.001, ɳ2p=.131, R2a=.100									F(14,405)=2.18, p=.008, ɳ2p=.072, R2a=.039									F(14,405)=4.15, p<.001, ɳ2p=.129, R2a=.098									F(14,405)=3.13, p<.001, ɳ2p=.101, R2a=.069									F(14,405)=3.48, p<.001, ɳ2p=.111, R2a=.079
MODEL 2		95% CI									95% CI									95% CI									95% CI									95% CI
Names	Estimate	Lower	Upper	β	df	t	p			Estimate	Lower	Upper	β	df	t	p			Estimate	Lower	Upper	β	df	t	p			Estimate	Lower	Upper	β	df	t	p			Estimate	Lower	Upper	β	df	t	p
CERQ Self-blame	0.00698	-0.00893	0.02289	0.0456	416	0.863	0.389			0.01515	-7.59e−4	0.03107	0.09910	416	1.8719	0.062			0.00196	-0.01388	0.01781	0.01288	416	0.2435	0.808			-0.00393	-0.02249	0.01462	-0.02240	416	-0.416	0.677			0.01055	-0.01156	0.03265	0.0500	416	0.938	0.349
CERQ Acceptance	0.00206	-0.01519	0.01931	0.0124	416	0.234	0.815			1.92e-4	-0.01706	0.01744	0.00116	416	0.0219	0.983			-0.00194	-0.01912	0.01524	-0.01171	416	-0.2220	0.824			-0.00615	-0.02626	0.01397	-0.03225	416	-0.601	0.548			0.01154	-0.01242	0.03550	0.0504	416	0.946	0.344
CERQ Rumination	0.03506	0.01985	0.05028	0.2408	416	4.529	< .001			0.02733	0.01211	0.04255	0.18802	416	3.5293	< .001			0.04132	0.02617	0.05648	0.28509	416	5.3586	< .001			0.02873	0.01098	0.04648	0.17228	416	3.182	0.002			0.03377	0.01263	0.05491	0.1685	416	3.140	0.002
CERQ Positive refocusing	0.01803	0.00269	0.03338	0.1160	416	2.310	0.021			0.01819	0.00284	0.03353	0.11722	416	2.3294	0.020			0.01553	2.44e-4	0.03081	0.10037	416	1.9971	0.046			0.02070	0.00281	0.03860	0.11630	416	2.274	0.023			0.01196	-0.00936	0.03327	0.0559	416	1.103	0.271
CERQ Refocus of planning	-0.00841	-0.02670	0.00988	-0.0472	416	-0.903	0.367			-0.02113	-0.03942	-0.00284	-0.11881	416	-2.2709	0.024			-0.01052	-0.02874	0.00769	-0.05934	416	-1.1356	0.257			-0.00189	-0.02322	0.01944	-0.00925	416	-0.174	0.862			0.00642	-0.01899	0.03182	0.0262	416	0.497	0.620
CERQ Positive reappraisal	-0.01210	-0.03001	0.00582	-0.0786	416	-1.328	0.185			4.85e-4	-0.01743	0.01840	0.00316	416	0.0532	0.958			0.00446	-0.01338	0.02230	0.02910	416	0.4910	0.624			-0.01711	-0.03800	0.00378	-0.09711	416	-1.610	0.108			-0.01590	-0.04078	0.00898	-0.0751	416	-1.256	0.210
CERQ Putting into persepctive	0.00986	-0.00543	0.02516	0.0659	416	1.268	0.206			0.00159	-0.01370	0.01689	0.01064	416	0.2044	0.838			6.29e-4	-0.01460	0.01586	0.00422	416	0.0812	0.935			0.00849	-0.00934	0.02633	0.04953	416	0.936	0.350			0.01069	-0.01055	0.03193	0.0519	416	0.989	0.323
CERQ Cataastrophizing	0.01477	-0.00328	0.03283	0.0935	416	1.608	0.109			0.02256	0.00450	0.04062	0.14309	416	2.4553	0.014			0.01770	-2.83e−4	0.03569	0.11260	416	1.9348	0.054			0.03079	0.00973	0.05184	0.17021	416	2.874	0.004			0.04697	0.02189	0.07205	0.2161	416	3.681	< .001
CERQ Other blame	0.02551	0.00338	0.04764	0.1107	416	2.266	0.024			0.01560	-0.00654	0.03773	0.06779	416	1.3851	0.167			0.01542	-0.00662	0.03746	0.06721	416	1.3749	0.170			0.01296	-0.01285	0.03877	0.04911	416	0.987	0.324			-0.01448	-0.04522	0.01626	-0.0456	416	-0.926	0.355
F(9,425)=7.54, p<.001, ɳ2p=.140, R2a=.122									F(9,425)=7.33, p<.001, ɳ2p=.137, R2a=.118									F(9,425)=7.47, p<.001, ɳ2p=.139, R2a=.120									F(9,425)=5.63, p<.001, ɳ2p=.109, R2a=.089									F(9,425)=9.55, p<.001, ɳ2p=.124, R2a=.105
MODEL 3		95% CI									95% CI									95% CI									95% CI									95% CI
Names	Estimate	Lower	Upper	β	df	t	p			Estimate	Lower	Upper	β	df	t	p			Estimate	Lower	Upper	β	df	t	p			Estimate	Lower	Upper	β	df	t	p			Estimate	Lower	Upper	β	df	t	p
DSC	1.164	-2.329	4.656	0.0322	419	0.655	0.513			1.459	-1.739	4.6562	0.0435	419	0.897	0.370			1.434	-1.1995	4.067	0.0519	419	1.070	0.285			-0.161	-6.556	6.234	-0.00248	419	-0.0494	0.961			0.3459	-0.844	1.535	0.0280	419	0.5716	0.568
ACQ Emotion Control	-0.650	-2.886	1.585	-0.0360	419	-0.572	0.568			0.331	-1.715	2.3779	0.0197	419	0.318	0.750			-0.173	-1.8584	1.513	-0.0125	419	-0.202	0.840			-3.729	-7.822	0.365	-0.11478	419	-1.7906	0.074			-0.1600	-0.921	0.601	-0.0259	419	-0.4130	0.680
ACQ Threat Control	-3.507	-6.570	-0.444	-0.1354	419	-2.250	0.025			-2.850	-5.654	-0.0455	-0.1185	419	-1.998	0.046			-2.002	-4.3110	0.308	-0.1011	419	-1.704	0.089			-0.110	-5.718	5.499	-0.00235	419	-0.0384	0.969			-0.2953	-1.338	0.748	-0.0333	419	-0.5565	0.578
ACQ Stress Control	-0.547	-3.424	2.331	-0.0258	419	-0.373	0.709			-1.792	-4.427	0.8421	-0.0912	419	-1.337	0.182			-1.718	-3.8873	0.452	-0.1062	419	-1.556	0.120			-3.619	-8.888	1.651	-0.09512	419	-1.3498	0.178			-1.5854	-2.565	-0.605	-0.2189	419	-3.1798	0.002
BDI	0.375	-0.301	1.051	0.0613	419	1.090	0.276			0.859	0.240	1.4776	0.1513	419	2.729	0.007			0.425	-0.0845	0.935	0.0910	419	1.639	0.102			0.981	-0.257	2.218	0.08926	419	1.5582	0.120			-0.0930	-0.323	0.137	-0.0445	419	-0.7944	0.427
PWSQ	3.863	1.745	5.980	0.2095	419	3.585	< .001			2.967	1.029	4.9060	0.1734	419	3.008	0.003			2.865	1.2681	4.461	0.2034	419	3.527	< .001			2.966	-0.911	6.844	0.08955	419	1.5037	0.133			1.2867	0.565	2.008	0.2041	419	3.5070	< .001
F(6,425)=10.22, p<.001, ɳ2p=.131, R2a=.119									F(6,425)=12.83, p<.001, ɳ2p=.155, R2a=.143									F(6,425)=12.72, p<.001, ɳ2p=.154, R2a=.142									F(6,425)=7.59, p<.001, ɳ2p=.098, R2a=.085									F(6,425)=11.29, p<.001, ɳ2p=.139, R2a=.127
