# Supplementary material for: Key factors behind various specific phobia subtypes
Source: Sci Rep. 2023 Dec 14;13:22281. doi: 10.1038/s41598-023-49691-0 (PMC10721914; doi:10.1038/s41598-023-49691-0)
Supplement: Supplementary file 2 — Supplementary Table 2. [file 41598_2023_49691_MOESM2_ESM.xlsx]

## Sheet: INTERFERENCE
Supplementary material 2 – Results of the general linear models analyzing the effect of various sociodemographic characteristics, emotion regulation strategies, and psychometric test results on the five subtypes of specific phobias measured by the Specific Phobia Questionnaire in terms of the interference in everyday life the fear caused. CERQ = Cognitive Emotion Regulation Questionnaire, DSC = D…
Animals									Environemntal									Situational									Blood-Injection-Injury									Other
MODEL 1		95% CI									95% CI									95% CI									95% CI									95% CI
Names	Estimate	Lower	Upper	β	df	t	p			Estimate	Lower	Upper	β	df	t	p			Estimate	Lower	Upper	β	df	t	p			Estimate	Lower	Upper	β	df	t	p			Estimate	Lower	Upper	β	df	t	p
Age	-9.15e−4	-0.00389	0.00206	-0.03813	391	-0.60552	0.545			6.49e-4	-0.00227	0.00357	0.02747	391	0.4368	0.663			-6.25e−4	-0.00324	0.00199	-0.02933	391	-0.470	0.638			-0.00132	-0.00365	0.00102	-0.07008	391	-1.107	0.269			0.00144	-0.00584	0.00872	0.0246	391	0.389	0.698
Gender	0.06663	0.01001	0.12325	0.11737	391	2.31353	0.021			0.02474	-0.03093	0.08042	0.04426	391	0.8737	0.383			0.07068	0.02087	0.12049	0.14016	391	2.790	0.006			0.03800	-0.00653	0.08253	0.08557	391	1.678	0.094			0.04153	-0.09721	0.18027	0.0299	391	0.588	0.557
Education	-0.03628	-0.06424	-0.00831	-0.13938	391	-2.55031	0.011			-0.02861	-0.05611	-0.00111	-0.11163	391	-2.0453	0.041			-0.02690	-0.05150	-0.00229	-0.11633	391	-2.149	0.032			-0.02144	-0.04343	5.52e-4	-0.10530	391	-1.917	0.056			-0.10937	-0.17790	-0.04084	-0.1720	391	-3.138	0.002
Marital status	0.03038	-0.00247	0.06322	0.10809	391	1.81829	0.070			0.00338	-0.02892	0.03568	0.01222	391	0.2059	0.837			0.01028	-0.01862	0.03917	0.04117	391	0.699	0.485			0.01244	-0.01339	0.03827	0.05658	391	0.947	0.344			0.03861	-0.04187	0.11909	0.0562	391	0.943	0.346
Marihuana	-0.00312	-0.04340	0.03716	-0.00910	391	-0.15220	0.879			-0.01493	-0.05454	0.02468	-0.04423	391	-0.7409	0.459			-0.02851	-0.06395	0.00692	-0.09365	391	-1.582	0.114			-0.03379	-0.06546	-0.00211	-0.12600	391	-2.097	0.037			-0.09613	-0.19483	0.00256	-0.1148	391	-1.915	0.056
Alcohol	-0.01032	-0.04045	0.01980	-0.03479	391	-0.67374	0.501			-0.04298	-0.07260	-0.01336	-0.14710	391	-2.8526	0.005			-0.02902	-0.05552	-0.00252	-0.11011	391	-2.153	0.032			-0.02008	-0.04377	0.00361	-0.08651	391	-1.667	0.096			-0.03946	-0.11327	0.03435	-0.0544	391	-1.051	0.294
Smoking	7.02e-5	-0.02143	0.02157	3.55e-4	391	0.00642	0.995			0.01538	-0.00576	0.03653	0.07893	391	1.4301	0.153			9.74e-4	-0.01794	0.01989	0.00554	391	0.101	0.919			-0.00133	-0.01824	0.01558	-0.00859	391	-0.155	0.877			0.01142	-0.04128	0.06411	0.0236	391	0.426	0.670
Substance other	-0.07000	-0.16098	0.02098	-0.08555	391	-1.51259	0.131			-0.05509	-0.14455	0.03438	-0.06837	391	-1.2105	0.227			0.03898	-0.04105	0.11902	0.05364	391	0.958	0.339			0.02806	-0.04349	0.09961	0.04384	391	0.771	0.441			0.14312	-0.07982	0.36606	0.0716	391	1.262	0.208
Addiction diagnosis	-0.01721	-0.11725	0.08283	-0.01738	391	-0.33820	0.735			0.04682	-0.05155	0.14520	0.04801	391	0.9358	0.350			0.03419	-0.05382	0.12220	0.03886	391	0.764	0.445			0.03015	-0.04853	0.10882	0.03891	391	0.753	0.452			-0.14231	-0.38745	0.10284	-0.0588	391	-1.141	0.254
Depression diagnosis	0.03242	-0.00578	0.07062	0.08479	391	1.66834	0.096			0.02462	-0.01295	0.06219	0.06539	391	1.2885	0.198			0.03284	-7.65e−4	0.06645	0.09670	391	1.921	0.055			-0.00544	-0.03549	0.02460	-0.01820	391	-0.356	0.722			0.03919	-0.05442	0.13280	0.0420	391	0.823	0.411
Chronic deaseas	0.01853	-0.00353	0.04059	0.08274	391	1.65125	0.099			0.01826	-0.00343	0.03995	0.08280	391	1.6548	0.099			0.02296	0.00356	0.04237	0.11544	391	2.326	0.021			0.00670	-0.01065	0.02405	0.03824	391	0.759	0.448			0.06221	0.00815	0.11627	0.1137	391	2.263	0.024
Violent experience	-0.01008	-0.03513	0.01498	-0.04500	391	-0.79060	0.430			-6.80e−4	-0.02532	0.02396	-0.00308	391	-0.0542	0.957			-0.00246	-0.02450	0.01958	-0.01237	391	-0.220	0.826			-0.01471	-0.03442	0.00499	-0.08400	391	-1.468	0.143			-0.02681	-0.08820	0.03459	-0.0490	391	-0.858	0.391
Traumatic experience	0.02046	-0.00391	0.04483	0.09138	391	1.65093	0.100			0.02085	-0.00311	0.04482	0.09458	391	1.7110	0.088			0.00976	-0.01168	0.03120	0.04907	391	0.895	0.371			0.01198	-0.00718	0.03114	0.06838	391	1.229	0.220			0.00918	-0.05053	0.06889	0.0168	391	0.302	0.763
Witnessed traumatic or violent experience	-0.00837	-0.03391	0.01716	-0.03739	391	-0.64478	0.519			-0.01785	-0.04295	0.00726	-0.08093	391	-1.3974	0.163			-0.01250	-0.03496	0.00996	-0.06284	391	-1.094	0.275			-0.00877	-0.02885	0.01131	-0.05007	391	-0.859	0.391			-0.01883	-0.08140	0.04373	-0.0344	391	-0.592	0.554
F(14,405)=2.30, p=.005, ɳ2p=.076, R2a=.043									F(14,405)=2.39, p=.003, ɳ2p=.079, R2a=.046									F(14,405)=2.89, p<.001, ɳ2p=.094, R2a=.062									F(14,405)=1.99, p=.018, ɳ2p=.066, R2a=.033									F(14,405)=2.12, p=.010, ɳ2p=.070, R2a=.037
MODEL 2		95% CI									95% CI									95% CI									95% CI									95% CI
Names	Estimate	Lower	Upper	β	df	t	p			Estimate	Lower	Upper	β	df	t	p			Estimate	Lower	Upper	β	df	t	p			Estimate	Lower	Upper	β	df	t	p			Estimate	Lower	Upper	β	df	t	p
CERQ Self-blame	0.00762	-0.00340	0.01865	0.0728	416	1.359	0.175			0.01585	0.00515	0.02655	0.1532	416	2.912	0.004			0.00372	-0.00621	0.0136	0.0396	416	0.737	0.462			0.00138	-0.00729	0.01005	0.0167	416	0.312	0.755			0.0239	-0.00347	0.05133	0.09351	416	1.7169	0.087
CERQ Acceptance	-0.00442	-0.01638	0.00753	-0.0389	416	-0.727	0.467			-0.00777	-0.01937	0.00383	-0.0691	416	-1.317	0.189			-0.01085	-0.02162	-9.25e−5	-0.1063	416	-1.983	0.048			-0.01119	-0.02059	-0.00179	-0.1252	416	-2.341	0.020			-0.0371	-0.06683	-0.00742	-0.13354	416	-2.4569	0.014
CERQ Rumination	0.01198	0.00144	0.02253	0.1204	416	2.233	0.026			0.00865	-0.00158	0.01888	0.0880	416	1.661	0.097			0.01422	0.00473	0.0237	0.1592	416	2.944	0.003			0.01126	0.00297	0.01956	0.1440	416	2.669	0.008			0.0236	-0.00260	0.04982	0.09707	416	1.7709	0.077
CERQ Positive refocusing	0.01237	0.00174	0.02301	0.1164	416	2.287	0.023			0.01660	0.00628	0.02691	0.1581	416	3.162	0.002			0.00852	-0.00105	0.0181	0.0894	416	1.749	0.081			0.01010	0.00174	0.01847	0.1210	416	2.375	0.018			0.0257	-7.46e−4	0.05210	0.09890	416	1.9102	0.057
CERQ Refocus of planning	-0.01530	-0.02798	-0.00263	-0.1256	416	-2.373	0.018			-0.01740	-0.02970	-0.00510	-0.1446	416	-2.781	0.006			-0.01068	-0.02209	7.27e-4	-0.0977	416	-1.840	0.066			-0.01106	-0.02103	-0.00109	-0.1155	416	-2.181	0.030			-0.0197	-0.05119	0.01180	-0.06618	416	-1.2295	0.220
CERQ Positive reappraisal	-0.00385	-0.01626	0.00857	-0.0366	416	-0.609	0.543			-0.00206	-0.01410	0.00999	-0.0198	416	-0.336	0.737			0.00407	-0.00711	0.0152	0.0431	416	0.715	0.475			-0.00479	-0.01455	0.00498	-0.0579	416	-0.964	0.336			0.0203	-0.01052	0.05117	0.07910	416	1.2953	0.196
CERQ Putting into persepctive	0.00943	-0.00117	0.02003	0.0921	416	1.749	0.081			0.00797	-0.00231	0.01825	0.0788	416	1.524	0.128			0.01002	4.82e-4	0.0196	0.1091	416	2.065	0.040			0.00856	2.22e-4	0.01689	0.1064	416	2.018	0.044			0.0130	-0.01335	0.03932	0.05189	416	0.9690	0.333
CERQ Cataastrophizing	0.01685	0.00434	0.02936	0.1561	416	2.647	0.008			0.01639	0.00425	0.02853	0.1537	416	2.653	0.008			0.01553	0.00427	0.0268	0.1603	416	2.710	0.007			0.01153	0.00169	0.02137	0.1359	416	2.303	0.022			0.0378	0.00667	0.06886	0.14313	416	2.3872	0.017
CERQ Other blame	0.01005	-0.00529	0.02539	0.0638	416	1.288	0.199			0.01099	-0.00389	0.02587	0.0706	416	1.451	0.147			0.00404	-0.00977	0.0178	0.0286	416	0.575	0.566			0.00518	-0.00688	0.01724	0.0419	416	0.845	0.399			7.65e-4	-0.03734	0.03887	0.00199	416	0.0395	0.969
F(9,425)=6.09, p<.001, ɳ2p=.116, R2a=.097									F(9,425)=8.01, p<.001, ɳ2p=.148, R2a=.129									F(9,425)=5.75, p<.001, ɳ2p=.111, R2a=.091									F(9,425)=6.02, p<.001, ɳ2p=.115, R2a=.096									F(9,425)=4.37, p<.001, ɳ2p=.086, R2a=.067
MODEL 3		95% CI									95% CI									95% CI									95% CI									95% CI
Names	Estimate	Lower	Upper	β	df	t	p			Estimate	Lower	Upper	β	df	t	p			Estimate	Lower	Upper	β	df	t	p			Estimate	Lower	Upper	β	df	t	p			Estimate	Lower	Upper	β	df	t	p
DSC	0.422	-0.3936	1.2373	0.0519	419	1.0170	0.310			0.147	-0.5695	0.863	0.0198	419	0.403	0.687			0.120	-0.4628	0.703	0.0203	419	0.405	0.686			0.1667	-0.4230	0.7565	0.0284	419	0.5557	0.579			0.2256	-0.3464	0.7976	0.0395	419	0.775	0.439
ACQ Emotion Control	-0.109	-0.6307	0.4132	-0.0267	419	-0.4095	0.682			0.110	-0.3482	0.569	0.0298	419	0.473	0.637			0.125	-0.2477	0.498	0.0424	419	0.661	0.509			-0.2383	-0.6158	0.1392	-0.0812	419	-1.2407	0.215			0.2274	-0.1387	0.5936	0.0796	419	1.221	0.223
ACQ Threat Control	-0.645	-1.3604	0.0700	-0.1106	419	-1.7733	0.077			-0.775	-1.4035	-0.147	-0.1462	419	-2.426	0.016			-0.323	-0.8343	0.188	-0.0763	419	-1.242	0.215			0.1522	-0.3650	0.6694	0.0362	419	0.5783	0.563			-0.2553	-0.7570	0.2463	-0.0624	419	-1.000	0.318
ACQ Stress Control	-0.251	-0.9228	0.4210	-0.0526	419	-0.7339	0.463			-0.315	-0.9054	0.275	-0.0727	419	-1.050	0.294			-0.137	-0.6177	0.343	-0.0397	419	-0.562	0.574			-0.4380	-0.9239	0.0480	-0.1274	419	-1.7716	0.077			-0.5249	-0.9962	-0.0536	-0.1570	419	-2.189	0.029
BDI	0.110	-0.0481	0.2675	0.0797	419	1.3670	0.172			0.213	0.0744	0.352	0.1702	419	3.021	0.003			0.131	0.0180	0.244	0.1307	419	2.279	0.023			0.0819	-0.0322	0.1960	0.0825	419	1.4110	0.159			0.0199	-0.0908	0.1306	0.0206	419	0.353	0.724
PWSQ	0.311	-0.1830	0.8059	0.0750	419	1.2381	0.216			0.372	-0.0621	0.806	0.0986	419	1.685	0.093			0.552	0.1986	0.905	0.1831	419	3.070	0.002			0.1471	-0.2105	0.5047	0.0491	419	0.8085	0.419			0.4259	0.0791	0.7727	0.1463	419	2.414	0.016
F(6,425)=4.93, p<.001, ɳ2p=.066, R2a=.053									F(6,425)=10.28, p<.001, ɳ2p=.128, R2a=.116									F(6,425)=7.39, p<.001, ɳ2p=.096, R2a=.083									F(6,425)=4.51, p<.001, ɳ2p=.061, R2a=.047									F(6,425)=4.96, p<.001, ɳ2p=.066, R2a=.053
